# Supplementary material for: Smart grid energy scheduling based on improved dynamic programming algorithm and LSTM
Source: PeerJ Comput Sci. 2023 Jul 25;9:e1482. doi: 10.7717/peerj-cs.1482 (PMC10403179; doi:10.7717/peerj-cs.1482)
Supplement: Supplemental Information 1 [file peerj-cs-09-1482-s001.zip]

Archive with 16 entries (13 files):
- code files and dataset/code files/
- code files and dataset/code files/data.py
- code files and dataset/code files/data/
- code files and dataset/code files/data/enwik8/
- code files and dataset/code files/data/enwik8/prep_enwik8.py
- code files and dataset/code files/embed_regularize.py
- code files and dataset/code files/finetune.py
- code files and dataset/code files/generate.py
- code files and dataset/code files/locked_dropout.py
- code files and dataset/code files/main.py
- code files and dataset/code files/model.py
- code files and dataset/code files/pointer.py
- code files and dataset/code files/splitcross.py
- code files and dataset/code files/utils.py
- code files and dataset/code files/weight_drop.py
- code files and dataset/dataset.txt
