# Supplementary material for: Smart grid energy scheduling based on improved dynamic programming algorithm and LSTM
Source: PeerJ Comput Sci. 2023 Jul 25;9:e1482. doi: 10.7717/peerj-cs.1482 (PMC10403179; doi:10.7717/peerj-cs.1482)
Supplement: Supplemental Information 1 [file peerj-cs-09-1482-s001.zip › code files and dataset/code files/generate.py]

###############################################################################
# Language Modeling on Penn Tree Bank
#
# This file generates new sentences sampled from the language model
#
###############################################################################

import argparse

import torch
from torch.autograd import Variable

import data

parser = argparse.ArgumentParser(description='PyTorch PTB Language Model')

# Model parameters.
parser.add_argument('--data', type=str, default='./data/penn',
                    help='location of the data corpus')
parser.add_argument('--model', type=str, default='LSTM',
                    help='type of recurrent net (LSTM, QRNN)')
parser.add_argument('--checkpoint', type=str, default='./model.pt',
                    help='model checkpoint to use')
parser.add_argument('--outf', type=str, default='generated.txt',
                    help='output file for generated text')
parser.add_argument('--words', type=int, default='1000',
                    help='number of words to generate')
parser.add_argument('--seed', type=int, default=1111,
                    help='random seed')
parser.add_argument('--cuda', action='store_true',
                    help='use CUDA')
parser.add_argument('--temperature', type=float, default=1.0,
                    help='temperature - higher will increase diversity')
parser.add_argument('--log-interval', type=int, default=100,
                    help='reporting interval')
args = parser.parse_args()

# Set the random seed manually for reproducibility.
torch.manual_seed(args.seed)
if torch.cuda.is_available():
    if not args.cuda:
        print("WARNING: You have a CUDA device, so you should probably run with --cuda")
    else:
        torch.cuda.manual_seed(args.seed)

if args.temperature < 1e-3:
    parser.error("--temperature has to be greater or equal 1e-3")

with open(args.checkpoint, 'rb') as f:
    model = torch.load(f)
model.eval()
if args.model == 'QRNN':
    model.reset()

if args.cuda:
    model.cuda()
else:
    model.cpu()

corpus = data.Corpus(args.data)
ntokens = len(corpus.dictionary)
hidden = model.init_hidden(1)
input = Variable(torch.rand(1, 1).mul(ntokens).long(), volatile=True)
if args.cuda:
    input.data = input.data.cuda()

with open(args.outf, 'w') as outf:
    for i in range(args.words):
        output, hidden = model(input, hidden)
        word_weights = output.squeeze().data.div(args.temperature).exp().cpu()
        word_idx = torch.multinomial(word_weights, 1)[0]
        input.data.fill_(word_idx)
        word = corpus.dictionary.idx2word[word_idx]

        outf.write(word + ('\n' if i % 20 == 19 else ' '))

        if i % args.log_interval == 0:
            print('| Generated {}/{} words'.format(i, args.words))
