# Supplementary material for: Smart grid energy scheduling based on improved dynamic programming algorithm and LSTM
Source: PeerJ Comput Sci. 2023 Jul 25;9:e1482. doi: 10.7717/peerj-cs.1482 (PMC10403179; doi:10.7717/peerj-cs.1482)
Supplement: Supplemental Information 1 [file peerj-cs-09-1482-s001.zip › code files and dataset/code files/locked_dropout.py]

import torch
import torch.nn as nn
from torch.autograd import Variable

class LockedDropout(nn.Module):
    def __init__(self):
        super().__init__()

    def forward(self, x, dropout=0.5):
        if not self.training or not dropout:
            return x
        m = x.data.new(1, x.size(1), x.size(2)).bernoulli_(1 - dropout)
        mask = Variable(m, requires_grad=False) / (1 - dropout)
        mask = mask.expand_as(x)
        return mask * x
