# Supplementary material for: Smart grid energy scheduling based on improved dynamic programming algorithm and LSTM
Source: PeerJ Comput Sci. 2023 Jul 25;9:e1482. doi: 10.7717/peerj-cs.1482 (PMC10403179; doi:10.7717/peerj-cs.1482)
Supplement: Supplemental Information 1 [file peerj-cs-09-1482-s001.zip › code files and dataset/code files/pointer.py]

import argparse
import time
import math
import numpy as np
import torch
import torch.nn as nn
from torch.autograd import Variable

import data
import model

from utils import batchify, get_batch, repackage_hidden

parser = argparse.ArgumentParser(description='PyTorch PennTreeBank RNN/LSTM Language Model')
parser.add_argument('--data', type=str, default='data/penn',
                    help='location of the data corpus')
parser.add_argument('--model', type=str, default='LSTM',
                    help='type of recurrent net (LSTM, QRNN)')
parser.add_argument('--save', type=str,default='best.pt',
                    help='model to use the pointer over')
parser.add_argument('--cuda', action='store_false',
                    help='use CUDA')
parser.add_argument('--bptt', type=int, default=5000,
                    help='sequence length')
parser.add_argument('--window', type=int, default=3785,
                    help='pointer window length')
parser.add_argument('--theta', type=float, default=0.6625523432485668,
                    help='mix between uniform distribution and pointer softmax distribution over previous words')
parser.add_argument('--lambdasm', type=float, default=0.12785920428335693,
                    help='linear mix between only pointer (1) and only vocab (0) distribution')
args = parser.parse_args()

###############################################################################
# Load data
###############################################################################

corpus = data.Corpus(args.data)

eval_batch_size = 1
test_batch_size = 1
#train_data = batchify(corpus.train, args.batch_size)
val_data = batchify(corpus.valid, test_batch_size, args)
test_data = batchify(corpus.test, test_batch_size, args)

###############################################################################
# Build the model
###############################################################################

ntokens = len(corpus.dictionary)
criterion = nn.CrossEntropyLoss()

def one_hot(idx, size, cuda=True):
    a = np.zeros((1, size), np.float32)
    a[0][idx] = 1
    v = Variable(torch.from_numpy(a))
    if cuda: v = v.cuda()
    return v

def evaluate(data_source, batch_size=10, window=args.window):
    # Turn on evaluation mode which disables dropout.
    if args.model == 'QRNN': model.reset()
    model.eval()
    total_loss = 0
    ntokens = len(corpus.dictionary)
    hidden = model.init_hidden(batch_size)
    next_word_history = None
    pointer_history = None
    for i in range(0, data_source.size(0) - 1, args.bptt):
        if i > 0: print(i, len(data_source), math.exp(total_loss / i))
        data, targets = get_batch(data_source, i, evaluation=True, args=args)
        output, hidden, rnn_outs, _ = model(data, hidden, return_h=True)
        rnn_out = rnn_outs[-1].squeeze()
        output_flat = output.view(-1, ntokens)
        ###
        # Fill pointer history
        start_idx = len(next_word_history) if next_word_history is not None else 0
        next_word_history = torch.cat([one_hot(t.data[0], ntokens) for t in targets]) if next_word_history is None else torch.cat([next_word_history, torch.cat([one_hot(t.data[0], ntokens) for t in targets])])
        #print(next_word_history)
        pointer_history = Variable(rnn_out.data) if pointer_history is None else torch.cat([pointer_history, Variable(rnn_out.data)], dim=0)
        #print(pointer_history)
        ###
        # Built-in cross entropy
        # total_loss += len(data) * criterion(output_flat, targets).data[0]
        ###
        # Manual cross entropy
        # softmax_output_flat = torch.nn.functional.softmax(output_flat)
        # soft = torch.gather(softmax_output_flat, dim=1, index=targets.view(-1, 1))
        # entropy = -torch.log(soft)
        # total_loss += len(data) * entropy.mean().data[0]
        ###
        # Pointer manual cross entropy
        loss = 0
        softmax_output_flat = torch.nn.functional.softmax(output_flat)
        for idx, vocab_loss in enumerate(softmax_output_flat):
            p = vocab_loss
            if start_idx + idx > window:
                valid_next_word = next_word_history[start_idx + idx - window:start_idx + idx]
                valid_pointer_history = pointer_history[start_idx + idx - window:start_idx + idx]
                logits = torch.mv(valid_pointer_history, rnn_out[idx])
                theta = args.theta
                ptr_attn = torch.nn.functional.softmax(theta * logits).view(-1, 1)
                ptr_dist = (ptr_attn.expand_as(valid_next_word) * valid_next_word).sum(0).squeeze()
                lambdah = args.lambdasm
                p = lambdah * ptr_dist + (1 - lambdah) * vocab_loss
            ###
            target_loss = p[targets[idx].data]
            loss += (-torch.log(target_loss)).data[0]
        total_loss += loss / batch_size
        ###
        hidden = repackage_hidden(hidden)
        next_word_history = next_word_history[-window:]
        pointer_history = pointer_history[-window:]
    return total_loss / len(data_source)

# Load the best saved model.
with open(args.save, 'rb') as f:
    if not args.cuda:
        model = torch.load(f, map_location=lambda storage, loc: storage)
    else:
        model = torch.load(f)
print(model)

# Run on val data.
val_loss = evaluate(val_data, test_batch_size)
print('=' * 89)
print('| End of pointer | val loss {:5.2f} | val ppl {:8.2f}'.format(
    val_loss, math.exp(val_loss)))
print('=' * 89)

# Run on test data.
test_loss = evaluate(test_data, test_batch_size)
print('=' * 89)
print('| End of pointer | test loss {:5.2f} | test ppl {:8.2f}'.format(
    test_loss, math.exp(test_loss)))
print('=' * 89)
