# Supplementary material for: Smart grid energy scheduling based on improved dynamic programming algorithm and LSTM
Source: PeerJ Comput Sci. 2023 Jul 25;9:e1482. doi: 10.7717/peerj-cs.1482 (PMC10403179; doi:10.7717/peerj-cs.1482)
Supplement: Supplemental Information 1 [file peerj-cs-09-1482-s001.zip › code files and dataset/code files/splitcross.py]

from collections import defaultdict

import torch
import torch.nn as nn

import numpy as np


class SplitCrossEntropyLoss(nn.Module):
    r'''SplitCrossEntropyLoss calculates an approximate softmax'''
    def __init__(self, hidden_size, splits, verbose=False):
        # We assume splits is [0, split1, split2, N] where N >= |V|
        # For example, a vocab of 1000 words may have splits [0] + [100, 500] + [inf]
        super(SplitCrossEntropyLoss, self).__init__()
        self.hidden_size = hidden_size
        self.splits = [0] + splits + [100 * 1000000]
        self.nsplits = len(self.splits) - 1
        self.stats = defaultdict(list)
        self.verbose = verbose
        # Each of the splits that aren't in the head require a pretend token, we'll call them tombstones
        # The probability given to this tombstone is the probability of selecting an item from the represented split
        if self.nsplits > 1:
            self.tail_vectors = nn.Parameter(torch.zeros(self.nsplits - 1, hidden_size))
            self.tail_bias = nn.Parameter(torch.zeros(self.nsplits - 1))

    def logprob(self, weight, bias, hiddens, splits=None, softmaxed_head_res=None, verbose=False):
        # First we perform the first softmax on the head vocabulary and the tombstones
        if softmaxed_head_res is None:
            start, end = self.splits[0], self.splits[1]
            head_weight = None if end - start == 0 else weight[start:end]
            head_bias = None if end - start == 0 else bias[start:end]
            # We only add the tombstones if we have more than one split
            if self.nsplits > 1:
                head_weight = self.tail_vectors if head_weight is None else torch.cat([head_weight, self.tail_vectors])
                head_bias = self.tail_bias if head_bias is None else torch.cat([head_bias, self.tail_bias])

            # Perform the softmax calculation for the word vectors in the head for all splits
            # We need to guard against empty splits as torch.cat does not like random lists
            head_res = torch.nn.functional.linear(hiddens, head_weight, bias=head_bias)
            softmaxed_head_res = torch.nn.functional.log_softmax(head_res, dim=-1)

        if splits is None:
            splits = list(range(self.nsplits))

        results = []
        running_offset = 0
        for idx in splits:

            # For those targets in the head (idx == 0) we only need to return their loss
            if idx == 0:
                results.append(softmaxed_head_res[:, :-(self.nsplits - 1)])

            # If the target is in one of the splits, the probability is the p(tombstone) * p(word within tombstone)
            else:
                start, end = self.splits[idx], self.splits[idx + 1]
                tail_weight = weight[start:end]
                tail_bias = bias[start:end]

                # Calculate the softmax for the words in the tombstone
                tail_res = torch.nn.functional.linear(hiddens, tail_weight, bias=tail_bias)

                # Then we calculate p(tombstone) * p(word in tombstone)
                # Adding is equivalent to multiplication in log space
                head_entropy = (softmaxed_head_res[:, -idx]).contiguous()
                tail_entropy = torch.nn.functional.log_softmax(tail_res, dim=-1)
                results.append(head_entropy.view(-1, 1) + tail_entropy)

        if len(results) > 1:
            return torch.cat(results, dim=1)
        return results[0]

    def split_on_targets(self, hiddens, targets):
        # Split the targets into those in the head and in the tail
        split_targets = []
        split_hiddens = []

        # Determine to which split each element belongs (for each start split value, add 1 if equal or greater)
        # This method appears slower at least for WT-103 values for approx softmax
        #masks = [(targets >= self.splits[idx]).view(1, -1) for idx in range(1, self.nsplits)]
        #mask = torch.sum(torch.cat(masks, dim=0), dim=0)
        ###
        # This is equally fast for smaller splits as method below but scales linearly
        mask = None
        for idx in range(1, self.nsplits):
            partial_mask = targets >= self.splits[idx]
            mask = mask + partial_mask if mask is not None else partial_mask
        ###
        #masks = torch.stack([targets] * (self.nsplits - 1))
        #mask = torch.sum(masks >= self.split_starts, dim=0)
        for idx in range(self.nsplits):
            # If there are no splits, avoid costly masked select
            if self.nsplits == 1:
                split_targets, split_hiddens = [targets], [hiddens]
                continue
            # If all the words are covered by earlier targets, we have empties so later stages don't freak out
            if sum(len(t) for t in split_targets) == len(targets):
                split_targets.append([])
                split_hiddens.append([])
                continue
            # Are you in our split?
            tmp_mask = mask == idx
            split_targets.append(torch.masked_select(targets, tmp_mask))
            split_hiddens.append(hiddens.masked_select(tmp_mask.unsqueeze(1).expand_as(hiddens)).view(-1, hiddens.size(1)))
        return split_targets, split_hiddens

    def forward(self, weight, bias, hiddens, targets, verbose=False):
        if self.verbose or verbose:
            for idx in sorted(self.stats):
                print('{}: {}'.format(idx, int(np.mean(self.stats[idx]))), end=', ')
            print()

        total_loss = None
        if len(hiddens.size()) > 2: hiddens = hiddens.view(-1, hiddens.size(2))

        split_targets, split_hiddens = self.split_on_targets(hiddens, targets)

        # First we perform the first softmax on the head vocabulary and the tombstones
        start, end = self.splits[0], self.splits[1]
        head_weight = None if end - start == 0 else weight[start:end]
        head_bias = None if end - start == 0 else bias[start:end]

        # We only add the tombstones if we have more than one split
        if self.nsplits > 1:
            head_weight = self.tail_vectors if head_weight is None else torch.cat([head_weight, self.tail_vectors])
            head_bias = self.tail_bias if head_bias is None else torch.cat([head_bias, self.tail_bias])

        # Perform the softmax calculation for the word vectors in the head for all splits
        # We need to guard against empty splits as torch.cat does not like random lists
        combo = torch.cat([split_hiddens[i] for i in range(self.nsplits) if len(split_hiddens[i])])
        ###
        all_head_res = torch.nn.functional.linear(combo, head_weight, bias=head_bias)
        softmaxed_all_head_res = torch.nn.functional.log_softmax(all_head_res, dim=-1)
        if self.verbose or verbose:
            self.stats[0].append(combo.size()[0] * head_weight.size()[0])

        running_offset = 0
        for idx in range(self.nsplits):
            # If there are no targets for this split, continue
            if len(split_targets[idx]) == 0: continue

            # For those targets in the head (idx == 0) we only need to return their loss
            if idx == 0:
                softmaxed_head_res = softmaxed_all_head_res[running_offset:running_offset + len(split_hiddens[idx])]
                entropy = -torch.gather(softmaxed_head_res, dim=1, index=split_targets[idx].view(-1, 1))
            # If the target is in one of the splits, the probability is the p(tombstone) * p(word within tombstone)
            else:
                softmaxed_head_res = softmaxed_all_head_res[running_offset:running_offset + len(split_hiddens[idx])]

                if self.verbose or verbose:
                    start, end = self.splits[idx], self.splits[idx + 1]
                    tail_weight = weight[start:end]
                    self.stats[idx].append(split_hiddens[idx].size()[0] * tail_weight.size()[0])

                # Calculate the softmax for the words in the tombstone
                tail_res = self.logprob(weight, bias, split_hiddens[idx], splits=[idx], softmaxed_head_res=softmaxed_head_res)

                # Then we calculate p(tombstone) * p(word in tombstone)
                # Adding is equivalent to multiplication in log space
                head_entropy = softmaxed_head_res[:, -idx]
                # All indices are shifted - if the first split handles [0,...,499] then the 500th in the second split will be 0 indexed
                indices = (split_targets[idx] - self.splits[idx]).view(-1, 1)
                # Warning: if you don't squeeze, you get an N x 1 return, which acts oddly with broadcasting
                tail_entropy = torch.gather(torch.nn.functional.log_softmax(tail_res, dim=-1), dim=1, index=indices).squeeze()
                entropy = -(head_entropy + tail_entropy)
            ###
            running_offset += len(split_hiddens[idx])
            total_loss = entropy.float().sum() if total_loss is None else total_loss + entropy.float().sum()

        return (total_loss / len(targets)).type_as(weight)


if __name__ == '__main__':
    np.random.seed(42)
    torch.manual_seed(42)
    if torch.cuda.is_available():
        torch.cuda.manual_seed(42)

    V = 8
    H = 10
    N = 100
    E = 10

    embed = torch.nn.Embedding(V, H)
    crit = SplitCrossEntropyLoss(hidden_size=H, splits=[V // 2])
    bias = torch.nn.Parameter(torch.ones(V))
    optimizer = torch.optim.SGD(list(embed.parameters()) + list(crit.parameters()), lr=1)

    for _ in range(E):
        prev = torch.autograd.Variable((torch.rand(N, 1) * 0.999 * V).int().long())
        x = torch.autograd.Variable((torch.rand(N, 1) * 0.999 * V).int().long())
        y = embed(prev).squeeze()
        c = crit(embed.weight, bias, y, x.view(N))
        print('Crit', c.exp().data[0])

        logprobs = crit.logprob(embed.weight, bias, y[:2]).exp()
        print(logprobs)
        print(logprobs.sum(dim=1))

        optimizer.zero_grad()
        c.backward()
        optimizer.step()
