# Supplementary material for: Smart grid energy scheduling based on improved dynamic programming algorithm and LSTM
Source: PeerJ Comput Sci. 2023 Jul 25;9:e1482. doi: 10.7717/peerj-cs.1482 (PMC10403179; doi:10.7717/peerj-cs.1482)
Supplement: Supplemental Information 1 [file peerj-cs-09-1482-s001.zip › code files and dataset/code files/utils.py]

import torch


def repackage_hidden(h):
    """Wraps hidden states in new Tensors,
    to detach them from their history."""
    if isinstance(h, torch.Tensor):
        return h.detach()
    else:
        return tuple(repackage_hidden(v) for v in h)


def batchify(data, bsz, args):
    # Work out how cleanly we can divide the dataset into bsz parts.
    nbatch = data.size(0) // bsz
    # Trim off any extra elements that wouldn't cleanly fit (remainders).
    data = data.narrow(0, 0, nbatch * bsz)
    # Evenly divide the data across the bsz batches.
    data = data.view(bsz, -1).t().contiguous()
    if args.cuda:
        data = data.cuda()
    return data


def get_batch(source, i, args, seq_len=None, evaluation=False):
    seq_len = min(seq_len if seq_len else args.bptt, len(source) - 1 - i)
    data = source[i:i+seq_len]
    target = source[i+1:i+1+seq_len].view(-1)
    return data, target
