# Supplementary material for: Smart grid energy scheduling based on improved dynamic programming algorithm and LSTM
Source: PeerJ Comput Sci. 2023 Jul 25;9:e1482. doi: 10.7717/peerj-cs.1482 (PMC10403179; doi:10.7717/peerj-cs.1482)
Supplement: Supplemental Information 1 [file peerj-cs-09-1482-s001.zip › code files and dataset/dataset.txt]

https://db.bettergrids.org/bettergrids/handle/1001/95
